# Supplementary material for: Applications of artificial intelligence and computational approaches to imaging for hypertension identification, phenotyping, and outcome prediction: a systematic review
Source: Eur Heart J Digit Health. 2026 Apr 20;7(4):ztag063. doi: 10.1093/ehjdh/ztag063 (PMC13175042; doi:10.1093/ehjdh/ztag063)
Supplement: ztag063_Supplementary_Data [file ztag063_supplementary_data.zip]

Archive with 4 entries (4 files):
- Supplemental_figures_FINAL.docx
- Supplemental_PRISMA.docx
- Supplemental_ROB.xlsx
- Supplemental_tables_FINAL.docx
