# Supplementary material for: Applications of artificial intelligence and computational approaches to imaging for hypertension identification, phenotyping, and outcome prediction: a systematic review
Source: Eur Heart J Digit Health. 2026 Apr 20;7(4):ztag063. doi: 10.1093/ehjdh/ztag063 (PMC13175042; doi:10.1093/ehjdh/ztag063)
Supplement: ztag063_Supplementary_Data [file ztag063_supplementary_data.zip › Supplemental_ROB.xlsx]

## Sheet: Included papers
#	Author, year	Title
1	Azhari et al., 1991	DISCRIMINATION BETWEEN HEALTHY AND DISEASED HEARTS BY SPECTRAL DECOMPOSITION OF THEIR LEFT-VENTRICULAR 3-DIMENSIONAL GEOMETRY
2	Rose et al., 2023	Cardiovascular Disease Prediction from Retinal Images using Machine Learning
3	Barbieri et al., 2022	Three-Dimensional Automated, Machine-Learning-Based Left Heart Chamber Metrics: Associations with Prevalent Vascular Risk Factors and Cardiovascular Diseases
4	Neisius et al., 2019	Radiomic Analysis of Myocardial Native T1 Imaging Discriminates Between Hypertensive Heart Disease and Hypertrophic Cardiomyopathy
5	Karki et al., 2020	A Novel Solution of an Enhanced Error and Loss Function using Deep Learning for Hypertension Classification in Traditional Medicine
6	Morales et al., 2014	Computer-aided diagnosis software for hypertensive risk determination through fundus image processing
7	Shi et al., 2021	Texture analysis applied in T1 maps and extracellular volume obtained using cardiac MRI in the diagnosis of hypertrophic cardiomyopathy and hypertensive heart disease compared with normal controls
8	Viazzia et al., 2006	Predicting cardiovascular risk using creatinine clearance and an artificial neural network in primary hypertension
9	Wang et al., 2022	Artificial intelligence measuring the aortic diameter assist in identifying adverse blood pressure status including masked hypertension
10	Lo et al., 2021	AML-Net: A Preliminary Screening Model for Mild Hypertension
11	Yu et al., 2019	Analyzing brain structural differences associated with categories of blood pressure in adults using empirical kernel mapping-based kernel ELM
12	Zhang et al., 2023	Deep learn-based computer-assisted transthoracic echocardiography: approach to the diagnosis of cardiac amyloidosis
13	Ahmad et al., 2018	Textural and Intensity Feature Based Retinal Vessels Classification for the Identification of Hypertensive Retinopathy
14	Kandil et al., 2019	A CAD System For The Early Prediction Of Hypertension Based On Changes In Cerebral Vasculature
15	Hwang et al., 2022	Differential diagnosis of common etiologies of left ventricular hypertrophy using a hybrid CNN-LSTM model
16	Giovanna et al., 2002	Microalbuminuria identifies overall cardiovascular risk in essential hypertension: an artificial neural network-based approach
17	Loncaric et al., 2021	Automated Pattern Recognition in Whole-Cardiac Cycle Echocardiographic Data: Capturing Functional Phenotypes with Machine Learning
18	Recenti et al., 2021	Healthy Aging Within an Image: Using Muscle Radiodensitometry and Lifestyle Factors to Predict Diabetes and Hypertension
19	Kiruthika et al., 2019	Artery and Vein classification for hypertensive retinopathy
20	Dai et al., 2020	Exploring the effect of hypertension on retinal microvasculature using deep learning on East Asian population
21	Diao et al., 2023	Multi-channel deep learning model-based myocardial spatial-temporal morphology feature on cardiac MRI cine images diagnoses the cause of LVH
22	Cetin et al., 2019	A Radiomics Approach to Analyze Cardiac Alterations in Hypertension
23	Kandil et al., 2020	A novel computer-aided diagnosis system for the early detection of hypertension based on cerebrovascular alterations
24	Katz et al., 2017	Phenomapping for the Identification of Hypertensive Patients with the Myocardial Substrate for Heart Failure with Preserved Ejection Fraction
25	Kandil et al., 2020	Analysis Of The Importance Of Systolic Blood Pressure Versus Diastolic Blood Pressure In Diagnosing Hypertension: MRA Study
26	Cetin et al., 2020	Radiomics Signatures of Cardiovascular Risk Factors in Cardiac MRI: Results From the UK Biobank
27	Xu et al., 2022	Intelligent diagnosis of left ventricular hypertrophy using transthoracic echocardiography videos
28	Kaupp et al., 1994	Measuring morphologic properties of the human retinal vessel system using a two-stage image processing approach
29	Jana et al., 2020	Windkessel Model-Based Cuffless Blood Pressure Estimation Using Continuous Wave Doppler Ultrasound System
30	Peng et al., 2020	Self-paced learning based multi-kernel KRR for brain structure analysis in patients with different blood pressure levels
31	Pessana et al., 2010	Assessment of human instantaneous arterial diameter using B-mode ultrasound imaging and artificial neural networks: Determination of wall mechanical properties
32	Raghavendra et al., 2010	Automated Diagnosis and Assessment of Cardiac Structural Alteration in Hypertension Ultrasound Images
33	Khitran et al., 2014	Automated System for the Detection of Hypertensive Retinopathy
34	Sabovčik et al., 2020	Applying machine learning to detect early stages of cardiac remodelling and dysfunction
35	Vidal-Sospedra et al., 2020	Determination of Image-based Biomarkers for the Diagnosis of Hypertrophic Cardiomyopathy, Hypertensive Cardiomyopathy and Amyloidosis From Texture Analysis in Cardiac MRI
36	Yang et al, 2023	Gene-SGAN: a method for discovering disease subtypes with imaging and genetic signatures via multi-view weakly-supervised deep clustering
37	Yu et al., 2020	Artificial intelligence-based myocardial texture analysis in etiological differentiation of left ventricular hypertrophy
38	Wang et al., 2024	Deep Learning for Discrimination of Hypertrophic Cardiomyopathy and Hypertensive Heart Disease on MRI Native T1 Maps
39	Alsharqi et al., 2023	A machine learning-based score for precise echocardiographic assessment of cardiac remodelling in hypertensive young adults
40	Alkhodari et al. 2023	HyperScore: A unified measure to model hypertension progression using multi-modality measurements and semi-supervised learning
41	Squirrell et al. 2024	Blood Pressure Predicted From Artificial Intelligence Analysis of Retinal Images Correlates With Future Cardiovascular Events
42	Wang et al. 2024	Screening and diagnosis of cardiovascular disease using artificial intelligence-enabled cardiac magnetic resonance imaging
43	Koduri et al. 2024	Diabetic and Hypertensive Retinopathy Classification from Retinal Images using Dual Vision Transformer
44	Bhimavarapu et al. 2024	Automatic Detection and Classification of Hypertensive Retinopathy with Improved Convolution Neural Network and Improved SVM
45	Triwijoyo et al. 2025	Detection and classification of hypertensive retinopathy based on retinal image analysis using a deep learning approach

## Sheet: ROB
Article #	Author, year	Risk of bias				Applicability concerns			Overall
		Patient selection	Index test	Reference standard	Flow/Timing	Patient selection	Index test	Reference standard	ROB	Applicability
1	Azhari et al., 1991	0	1	1	1	0	1	1	0	0
2	Rose et al., 2023	1	0	0	0	0	1	1	0	0
3	Barbieri et al., 2022	-1	1	1	0	-1	1	1	-1	-1
4	Neisius et al., 2019	1	1	1	1	1	1	1	1	1
5	Karki et al., 2020	0	1	-1	-1	0	1	-1	0	0
6	Morales et al., 2014	1	1	1	1	1	1	1	1	1
7	Shi et al., 2021	1	1	1	1	1	1	1	1	1
8	Viazzia et al., 2006	1	1	1	1	1	1	1	1	1
9	Wang et al., 2022	1	1	1	1	1	1	1	1	1
10	Lo et al., 2021	1	1	1	1	1	1	1	1	1
11	Yu et al., 2019	1	1	1	1	1	1	1	1	1
12	Zhang et al., 2023	1	1	1	1	1	1	1	1	1
13	Ahmad et al., 2018	-1	1	-1	-1	-1	1	-1	-1	-1
14	Kandil et al., 2019	-1	1	-1	1	-1	1	-1	-1	-1
15	Hwang et al., 2022	1	1	1	1	1	1	1	1	1
16	Giovanna et al., 2002	1	1	1	1	1	1	1	1	1
17	Loncaric et al., 2021	1	1	1	1	1	1	1	1	1
18	Recenti et al., 2021	1	1	1	1	1	1	1	1	1
19	Kiruthika et al., 2019	-1	1	-1	1	-1	1	-1	-1	-1
20	Dai et al., 2020	1	1	1	1	1	1	1	1	1
21	Diao et al., 2023	-1	1	1	1	-1	1	1	-1	-1
22	Cetin et al., 2019	1	1	1	1	1	1	1	1	1
23	Kandil et al., 2020	-1	1	1	1	-1	1	1	-1	-1
24	Katz et al., 2017	1	1	1	1	1	1	1	1	1
25	Kandil et al., 2020	-1	-1	1	-1	-1	-1	1	-1	-1
26	Cetin et al., 2020	1	1	1	1	1	1	1	1	1
27	Xu et al., 2022	1	1	1	1	1	1	1	1	1
28	Kaupp et al., 1994	-1	-1	-1	-1	-1	-1	-1	-1	-1
29	Jana et al., 2020	1	1	1	1	1	1	1	1	1
30	Peng et al., 2020	1	-1	1	-1	1	-1	1	-1	-1
31	Pessana et al., 2010	-1	-1	-1	-1	-1	-1	-1	-1	-1
32	Raghavendra et al., 2010	1	1	-1	1	1	1	-1	-1	-1
33	Khitran et al., 2014	-1	-1	1	1	-1	-1	1	-1	-1
34	Sabovčik et al., 2020	-1	1	1	1	-1	1	1	-1	-1
35	Vidal-Sospedra et al., 2020	-1	1	-1	-1	-1	1	-1	-1	-1
36	Yang et al, 2023	1	1	1	1	1	1	1	1	1
37	Yu et al., 2020	-1	-1	1	1	-1	-1	1	-1	-1
38	Wang et al., 2024	1	1	1	1	1	1	1	1	1
39	Alsharqi et al., 2023	1	1	1	1	1	1	1	1	1
40	Alkhodari et al. 2023	1	1	1	1	1	1	1	1	1
41	Squirrell et al. 2024	1	1	1	1	1	1	1	1	1
42	Wang et al. 2024	1	1	1	1	1	1	1	1	1
43	Koduri et al. 2024	1	-1	0	1	1	-1	1	-1	-1
44	Bhimavarapu et al. 2024	-1	-1	-1	1	-1	-1	-1	-1	-1
45	Triwijoyo et al. 2025	-1	-1	1	1	-1	-1	1	-1	-1

## Sheet: LEGEND
	Risk of bias				Applicability concerns			Overall
QUADAS	Patient selection	Index test	Reference standard	Flow/Timing	Patient selection	Index test	Reference standard	ROB	Applicability
	Signaling question 1: Was a consecutive or random sample of patients enrolled? A study ideally should enroll a consecutive or random sample of eligible patients with suspected disease to prevent the potential for bias. In AI DTA studies, eligible patients are often excluded because of competing input data entry requirements (for example, image quality)	Could the Conduct or Interpretation of the Index Test Have Introduced Bias? If the index test is always conducted and interpreted before the reference standard, this item can be rated “Low.” Whether they use external dataset or not. If not, it is High risk	Is the reference standard likely to correctly classify the target condition? Estimates of test accuracy are based on the assumptions that the reference standard is 100% sensitive and that specific disagreements between the reference standard and index test result from incorrect classification by the index test. The choice of the gold-stamdard method.	Was there an appropriate interval between the index test and reference standard? Results of the index test and reference standard are ideally collected on the same patients at the same time.	Are There Concerns That the Included Patients and Setting Do Not Match the Review Question? Concerns about applicability may exist if patients included in the study differ from those targeted by the review question in terms of severity of the target condition, demographic features, presence of differential diagnosis or comorbid conditions, setting of the study, and previous testing protocols.	Are There Concerns That the Index Test, Its Conduct, or Its Interpretation Differ From the Review Question? Variations in test technology, execution, or interpretation may affect estimates of the diagnostic accuracy of a test.	Are There Concerns That the Target Condition as Defined by the Reference Standard Does Not Match the Question? The reference standard may be free of bias, but the target condition that it defines may differ from the target condition specified in the review question.	We recommend rating the prediction model as having low ROB if no relevant shortcomings were identified in the ROB assessment—that is, all domains had low ROB. If at least 1 domain had high ROB, an overall judgment of high ROB should be used. Similarly, unclear ROB should be assigned if unclear ROB was noted in at least 1 domain and all other domains had low ROB.	We recommend rating the prediction model as having low ROB if no relevant shortcomings were identified in the ROB assessment—that is, all domains had low ROB. If at least 1 domain had high ROB, an overall judgment of high ROB should be used. Similarly, unclear ROB should be assigned if unclear ROB was noted in at least 1 domain and all other domains had low ROB.
PROBAST	Participants	Predictors	Outcome	Analysis	Participants	Predictors	Outcome
	Were appropriate data sources used, e.g., cohort, RCT, or nested case–control study data? Were all inclusions and exclusions of participants appropriate?	Were predictors defined and assessed in a similar way for all participants? Were predictor assessments made without knowledge of outcome data?	Was the outcome defined and determined in a similar way for all participants? Was a prespecified or standard outcome definition used?	underfitting, and optimism in model performance accounted for? Were complexities in the data (e.g., censoring, competing risks, sampling of control participants) accounted for appropriately? Were there a reasonable number of participants with the outcome? Were participants with missing data handled appropriately	Included participants or setting does not match the review question	Definition, assessment, or timing of predictors does not match the review question	Its definition, timing, or determination does not match the review question	We recommend rating the prediction model as having low ROB if no relevant shortcomings were identified in the ROB assessment—that is, all domains had low ROB. If at least 1 domain had high ROB, an overall judgment of high ROB should be used. Similarly, unclear ROB should be assigned if unclear ROB was noted in at least 1 domain and all other domains had low ROB.	We recommend rating the prediction model as having low ROB if no relevant shortcomings were identified in the ROB assessment—that is, all domains had low ROB. If at least 1 domain had high ROB, an overall judgment of high ROB should be used. Similarly, unclear ROB should be assigned if unclear ROB was noted in at least 1 domain and all other domains had low ROB.
